# Supplementary material for: Dynamic evolution of MADS-box genes in extant ferns via large-scale phylogenomic analysis
Source: Front Plant Sci. 2024 Jun 21;15:1410554. doi: 10.3389/fpls.2024.1410554 (PMC11224435; doi:10.3389/fpls.2024.1410554)
Supplement: Supplementary file 1 [file DataSheet_1.zip]

Archive with 7 entries (7 files):
- Figure S3 Gene structure analysis of MADS-box family genes in Arabidopsis.pdf
- Figure S1. Expansion of MADS-box family genes in ferns relative to other land plants.pdf
- Table S3  Expression of MADS-box genes in Lygodium japonicum.xlsx
- Figure S2b. Conserved motifs and domains of type II MADS-box proteins for land plants.pdf
- Figure S2a. Conserved motifs and domains of type I MADS-box proteins in land plants.pdf
- Table S2 The number of MADS-box genes for all land plants we used for statistical analysis.xlsx
- Table S1 Distribution of MADS-box genes in extant ferns based on our phylogeny.xlsx
