# Supplementary material for: Dynamic evolution of MADS-box genes in extant ferns via large-scale phylogenomic analysis
Source: Front Plant Sci. 2024 Jun 21;15:1410554. doi: 10.3389/fpls.2024.1410554 (PMC11224435; doi:10.3389/fpls.2024.1410554)
Supplement: Supplementary file 1 [file DataSheet_1.zip › Table S3 Expression of MADS-box genes in Lygodium japonicum.xlsx]

## Sheet: Sheet1
Table S3. The expression of MADS-box genes in Lygodium japonicum.
Gene name	gene ID	Pro 1.0-1	Pro 1.0-2	Pro 1.5-1	Pro 1.5-2	Young gam 2.0-1	Young gam 2.0-2	Mature gam 5.0-1	Mature gam 5.0-2	Fertilized Pro-1	Fertilized Pro-2	Young Leaf Spo-1	Young Leaf Spo-2	Young Rhizome Spo-1	Young Rhizome Spo-2	Trophophy2-1	Trophophy2-2	Sporophy2-1	Sporophy2-2
LjMADS01	isotig12432	5.7	5	6.1	8.2	5.6	8	4.6	4.8	5	4.7	8.9	3.5	8.8	7.6	3.3	3	3.3	2.1
LjMADS02	isotig12433	4.6	5.4	6.3	6.6	6.3	8.1	6.2	6.5	4.9	3.9	8.8	5.9	10.3	7.4	2.7	2.4	3.2	3.9
LjMADS03	isotig25688	18.9	15.5	2.5	5.1	2	7.4	4.2	6	5.3	4.7	0.3	1.6	1.5	1.8	2.4	4.5	7.9	6.7
LjMADS04	isotig24596	14.1	11.6	41.4	35.8	43.7	25.3	34.7	33.5	61.6	58.7	38.7	62.2	24.5	31.3	51	39.8	4.5	4.3
LjMADS05	isotig26943	0.9	1	0.5	0.9	1	1.1	0.3	1.1	1	0.4	0.4	0.4	0.2	1	8.2	12.3	108.2	117.5
LjMADS06	isotig09432	2	1.3	2.4	4.3	3	2	1.2	2.2	1.6	2.8	0.3	0.4	0.2	0	0	0	0	0
LjMADS07	isotig09431	1.5	2.5	4.2	3.3	2.8	1.6	1.3	2.5	2.5	1.8	0.4	1.2	0.2	0	0.4	0.2	0.1	0
LjMADS08	isotig16887	0.5	0.8	0.6	1.7	0.7	0.7	0.7	1.3	0.3	0.2	0.8	1.1	0.1	0	0	0	0.2	0.2
LjMADS09	isotig16886	1.2	0.5	1.8	1.1	2.1	0.7	1.3	1.3	4	3.2	3.4	5.9	0	0	0.1	0.1	0.8	1.3
LjMADS10	isotig04045	19.7	20.3	33	27.3	24.7	16.3	14.9	15.9	19.7	27.3	20.5	17.4	42.6	40.8	51.5	45.6	11.5	12.4
LjMADS11	isotig04046	7.3	5.6	9.5	7.6	5.9	5.8	2.9	5	3.1	2.3	5.5	4.5	14.2	13.4	9.4	8.5	4.5	3.2
LjMADS12	isotig14851	4	3.6	5.7	7.5	5	4.4	2.5	3.3	2.4	2.1	6.2	5.7	3.3	3.5	3.2	3.3	1.5	2
LjMADS13	isotig14850	17	18.8	31.5	27.3	23.8	18.8	13.2	12.6	16.1	22.7	20.6	19.8	20.5	24	18.9	18	8.9	7.3
LjMADS14	isotig04047	3.6	4.4	6.4	5.3	4.2	3.9	2.9	4.1	4.4	5.8	6.9	7	30.4	30.4	6.7	7.4	6.2	5.5
LjMADS15	isotig20474	10.8	9.3	19	22.4	11.5	22.4	13.3	12.1	10.2	23.2	41.5	16.1	31.4	25.2	8.1	8.5	12.5	10.9
LjMADS16	isotig32045	13.8	11.9	21.2	19.9	21.6	12.8	8.1	9.9	10.6	9.1	7.9	8.2	20.5	15.1	8.4	8.9	5.7	5.4
LjMADS17	isotig20884	15.8	13.9	14.5	18.4	13.7	16	9.3	9	11.9	25.7	23.9	7.1	53.7	42.8	18.1	15	15.4	11.9
LjMADS18	isotig20475	4.6	4.2	4.5	4.1	3.9	3.9	2.2	3.3	5.2	6.2	11.3	4.9	13.3	11.6	2.9	3.6	3.2	4.1
LjMADS19	isotig09957	11.4	9.2	23.1	18	23.9	19.9	10.7	11.7	27.1	46.8	21.8	7.8	69.7	68.5	5.5	3	5.4	5.5
LjMADS20	isotig09956	9.1	10.8	24.9	18	19.2	17.7	8.5	7.6	41.8	57.9	24.7	9.4	105.5	91.8	6.3	4.5	6.6	8
LjMADS21	isotig35083	44.7	38.1	53.5	39.5	49.1	45.7	35	37.5	56.6	76	31.9	25.2	23	24.3	14.7	17.6	31	27.4
LjMADS22	isotig25448	53.7	59.2	69.9	65.4	85.9	93.5	41.1	36.6	88.5	183.5	67.4	64.7	50.3	47.3	16.8	19.4	38	33.1
LjMADS23	isotig25296	3.5	2.3	2.3	2.4	1.9	2.8	3.6	4.8	3.5	2.1	0.3	0.4	36.7	32.8	26.2	34.4	26.1	35.3
LjMADS24	isotig06621	2.2	2	2.5	4.1	1.7	3.5	2.9	2	0.4	4.6	0.8	0.9	5.4	5.4	3.9	2.8	2.7	2.7
LjMADS25	isotig06618	3.5	3	2.8	3	3.3	3.6	3.3	2.4	2.7	3.3	1.3	1.5	3.4	4	17	12.3	13.7	14.1
LjMADS26	isotig06620	7.4	5.8	7.3	7.3	5.5	5.9	4.6	5.1	19.9	15.7	2.3	1.3	27.4	27.8	8.1	5.9	7.3	8
LjMADS27	isotig06619	4.1	3.3	3.2	3.8	2.6	3.4	3	4.3	4.7	4	0.8	0.5	6	5.7	3.6	4	4.1	5.6
LjMADS28	isotig16968	17.7	13.7	13.8	7.6	9.5	6.7	5.5	6.7	14.4	12.7	3	1.2	0.7	0	24.3	16.6	27.8	24.4
LjMADS29	isotig17697	2.5	3.2	2.3	3.8	3	3.2	2.7	4.4	5.7	3.3	1.7	1.5	1.3	1	5.1	5.5	4.5	4.3
LjMADS30	isotig17696	3.3	2.9	2.5	1.9	1.7	2.9	3.9	4.1	5.9	4.9	1.7	2.4	0.9	0.5	5.4	5.4	4.5	3.8
LjMADS31	isotig16743	0.9	2.1	1.3	2	0.9	1.2	1.2	0.8	2.1	2.1	1.4	0.8	2.3	2.7	4.8	4.5	8.1	5.1
LjMADS32	isotig16742	1.7	1.6	1.3	1.4	0.7	1.5	1	0.5	1.8	2.1	1.7	1.3	2.3	2.1	8.8	6.7	20.9	15.6
LjMADS33	isotig09349	3.4	2.9	4.6	2.7	2.8	3.3	5.1	2.8	5.7	4.2	4.5	6.9	7.9	5.9	2	3	9.4	10
LjMADS34	isotig09350	1.5	1.1	0.9	1.7	0.9	1.2	0.4	2	1.3	0.5	1.4	1.6	1.4	1.2	0.6	1.2	3.8	3.5
LjMADS35	isotig09348	1.7	1.1	2.1	1.9	2	2.5	2	2.7	4.1	2.6	2.5	5.7	7.2	4.6	1.3	2.8	4.7	7.4
LjMADS36	isotig09406	0.2	0.2	0	0.2	0.1	0.1	0.1	0.1	0.1	0	0	0	0.1	0.1	1.9	1.2	0.3	0.2
LjMADS37	isotig09405	0.3	0.3	0.3	0.2	0.1	0.4	0.3	0.1	0.1	0	0	0.3	0	0	1.7	0.9	0.3	0.6
LjMADS38	isotig09404	0.1	0.3	0.2	0.2	0.1	0.1	0	0.3	0.4	0	0	0	0.1	0.3	4.4	4.3	0.5	0.3
LjMADS39	isotig14055	0	0	0	0	0	0	0	0	0	0	0	0	0	0	2.1	3.4	1	0.9
LjMADS40	isotig14054	0.1	0	0	0	0	0	0	0	0	0	0	0	0.2	0.1	2.2	2.9	1	1.7
LjMADS41	isotig15253	0	0	0	0	0	0	0.1	0	0	0.4	0	0	0.2	0	1.9	2.4	0.1	0.1
LjMADS42	isotig15252	0.2	0.2	0	0.1	0.2	0	0	0	0	0	0	0	0.1	0	2.3	2.1	0.3	0.5
LjMADS43	isotig36469	0	0	0	0	0	0	0	0.3	0	0	0	0	0	0	0	0	4.3	4.8
LjMADS44	isotig04256	0	0	0.1	0	0	0	0	0	0	0	0	0	0	0	3.8	3.1	5.2	5.5
LjMADS45	isotig04258	0.1	0.1	0	0	0	0	0	0.1	0.1	0	0	0	0.1	0	4.7	5.2	5.7	5.1
LjMADS46	isotig04260	0	0	0	0.1	0	0	0	0	0	0	0	0	0.1	0	5.2	3.3	5.9	4.5
LjMADS47	isotig04254	0	0	0	0	0	0	0	0	0	0.2	0	0	0	0.1	6.1	4	7	5.5
LjMADS48	isotig04261	0	0	0	0.1	0	0	0	0	0	0	0	0	0	0.1	4.9	4.3	7	6.7
LjMADS49	isotig04255	0	0	0	0	0	0	0	0	0	0.2	0	0	0	0	7.9	4	9.2	8.2
LjMADS50	isotig04259	0.1	0	0.1	0	0	0.1	0	0	0.1	0	0	0	0	0	6.9	5.5	8	10.3
LjMADS51	isotig04257	0.1	0	0	0.1	0	0	0	0	0	0	0	0	0.1	0	6.9	3.6	6.4	6.9
LjMADS52	isotig27726	2.7	1.8	0.8	1.3	1.3	2.1	2.2	3.2	1.6	3.2	0.8	2.6	1.2	0	1	1.7	1.2	1.9
LjMADS53	isotig34474	0.8	0.3	1.1	0.5	0.3	0.4	0.1	0.4	2.7	1.6	2.1	0.4	1.5	1.3	0.1	0	0	0.3
LjMADS54	isotig04758	10.2	13.8	12.1	7.4	11.8	7.9	10.1	10.5	13.7	19.9	6.1	2.8	0.1	0	1.6	0.8	0.3	1.1
LjMADS55	isotig04757	4.1	4.7	4.7	4.1	4.6	3.2	2.7	3.8	4.1	5.3	12.4	7.1	4.8	4.6	4.2	4	1.5	1.8
LjMADS56	isotig04759	21	19.6	19.9	16.4	21.4	16	17.4	18.3	26.1	23.9	38.9	19.3	5.5	8.1	34	28.2	28	30.7
LjMADS57	isotig19465	10.9	10	8.8	8.2	11.6	5.1	6.7	6.5	17.2	12.5	16.4	8.9	12.6	17.7	2.1	2.8	1.1	1.3
LjMADS58	isotig19464	5.7	4.9	4.8	4.3	5.2	4.1	5.1	5.5	10.2	6.5	10.3	5.3	5.7	8.4	1.1	0.5	0.2	0.3
LjMADS59	isotig10454	0.1	0.1	0	0.2	0	0	0.7	0.6	0.7	0.2	0	0	0.2	0	0	0	0	0
LjMADS60	isotig17955	1	0.6	0.1	0.4	0.1	0.4	0.1	0.1	0	0	0	0	0	0	0	0	0	0
LjMADS61	isotig17954	3.7	3.3	2.8	2.9	1.4	2.5	0	0.1	0.6	0.7	0.4	0.3	0.1	0	0.5	1.1	0.9	0.5
LjMADS62	isotig26453	44.5	41	48.5	53.1	46.1	54.9	47.5	46	56	42	87.1	72	67.6	76.6	8.8	22.1	10.8	13.6
LjMADS63	isotig08178	1.8	3	3.8	4.6	2.8	2.7	2.2	3	1.5	1.6	11.2	9.2	3	3.2	0.9	0.8	0.7	1.2
LjMADS64	isotig08177	3.1	3.9	3.2	5	3.8	3.2	4.1	3.6	3.7	2.5	11	11.1	4	3.2	0.4	0.9	1.4	0.9
LjMADS65	isotig10654	3.1	2.6	4.1	4.5	3.3	2.2	2.6	2.8	1.3	3.2	12	11.6	7.9	7.2	0.3	0.3	0.2	0.2
LjMADS66	isotig10653	20.7	19	17.8	7.6	12.8	11.5	5.5	6.4	5.9	6	15	10.1	5.6	6.2	0.4	0.1	0.6	0.2
LjMADS67	isotig15135	6.5	6.9	5.5	3	3.8	3.5	1.7	2.9	5.5	3.9	0.1	0	0.4	0.4	0.2	0.1	0.2	0.2
LjMADS68	isotig15134	11.9	13.7	11.4	6.5	6.3	7.7	4.5	6.1	6	6.3	0	0.1	0.2	0.5	0.2	0.4	0.3	0.4
