# Supplementary material for: Dynamic evolution of MADS-box genes in extant ferns via large-scale phylogenomic analysis
Source: Front Plant Sci. 2024 Jun 21;15:1410554. doi: 10.3389/fpls.2024.1410554 (PMC11224435; doi:10.3389/fpls.2024.1410554)
Supplement: Supplementary file 1 [file DataSheet_1.zip › Table S2 The number of MADS-box genes for all land plants we used for statistical analysis.xlsx]

## Sheet: Sheet2
Table S2. The number of MADS-box genes for all land plants we used for statistical analysis
Sample name	typeI	typeII	MIKCc	MIKC*	total	groups	group2	references
Klebsormidium nitens	0	1	1	0	1	Charophytes	algae	2
Chara braunii	0	3	3	0	3	Charophytes	algae	2
Chara globularis	0	1	1	0	1	charophytes	algae	3
Chlamydomonas reinhardtii	1	1	1	0	2	Chlorophytes	algae	2
Volvox carteri	1	1	1	0	2	Chlorophytes	algae	1
Marchantia polymorpha	0	2	1	1	2	bryophytes	bryophytes	2
Anthoceros agrestis	11	1	0	1	12	bryophytes	bryophytes	2
Physcomitrella patens	7	17	6	11	24	bryophytes	bryophytes	2
Setaginella moellendorffi	13	6	3	3	19	lycophytes	lycophytes	2
Arabidopsis thaliana	62	46	39	7	108	seed plants	seed plants	1
Brassica rapa	65	95	84	11	160	seed plants	seed plants	1
Populus trichocarpa	41	64	55	9	105	seed plants	seed plants	1
Medicago truncatula	60	31	27	4	91	seed plants	seed plants	1
Oryza sativa	31	41	37	4	72	seed plants	seed plants	1
Zea mays	32	43	39	4	75	seed plants	seed plants	1
Isoetes_sp.	0	7	7	0	7	lycophytes	lycophytes	3
Lycopodium_japonicum	1	15	12	3	16	lycophytes	lycophytes	3
Huperzia_javanica	3	14	12	2	17	lycophytes	lycophytes	3
Pleurosoriopsis_makinoi	1	21	18	3	22	eupolypods I	ferns	3
Oreogrammitis_dorsipila	6	27	25	2	33	eupolypods I	ferns	3
Goniophlebium_niponicum	2	33	32	1	35	eupolypods I	ferns	3
Platycerium_bifurcatum	1	28	27	1	29	eupolypods I	ferns	3
Gymnogrammitis_dareiformis	7	25	24	1	32	eupolypods I	ferns	3
Drynaria_bonii	0	42	42	0	42	eupolypods I	ferns	3
Loxogramme_chinensis	1	42	41	1	43	eupolypods I	ferns	3
Humata_repens	10	41	39	2	51	eupolypods I	ferns	3
Oleandra_musifolia	1	52	52	0	53	eupolypods I	ferns	3
Arthropteris_palisotii	6	18	16	2	24	eupolypods I	ferns	3
Tectaria_subpedata	4	26	26	0	30	eupolypods I	ferns	3
Nephrolepis_cordifolia	1	36	35	1	37	eupolypods I	ferns	3
Lomariopsis_spectabilis	0	26	25	1	26	eupolypods I	ferns	3
Cyclopeltis_crenata	3	27	25	2	30	eupolypods I	ferns	3
Lomagramma_matthewii	3	33	30	3	36	eupolypods I	ferns	3
Bolbitis_appendiculata	1	39	35	4	40	eupolypods I	ferns	3
Elaphoglossum_mcclurei	5	34	32	2	39	eupolypods I	ferns	3
Dryopteris_pseudocaenopteris	5	30	27	3	35	eupolypods I	ferns	3
Arachniodes_nigrospinosa	1	41	38	3	42	eupolypods I	ferns	3
Hypodematium_crenatum	0	32	29	3	32	eupolypods I	ferns	3
Woodwardia_prolifera	0	43	38	5	43	eupolypods II	ferns	3
Stenochlaena_palustris	3	27	24	3	30	eupolypods II	ferns	3
Matteuccia_struthiopteris	0	34	32	2	34	eupolypods II	ferns	3
Diplazium_viridescens	1	18	15	3	19	eupolypods II	ferns	3
Woodsia_polystichoides	3	26	24	2	29	eupolypods II	ferns	3
Pronephrium_simplex	4	29	28	1	33	eupolypods II	ferns	3
Rhachidosorus_mesosorus	0	41	38	3	41	eupolypods II	ferns	3
Acystopteris_japonica	4	35	33	2	39	eupolypods II	ferns	3
Diplaziopsis_brunoniana	6	25	24	1	31	eupolypods II	ferns	3
Asplenium_formosae	1	22	21	1	23	eupolypods II	ferns	3
Hypolepis_punctata	0	43	41	2	43	Dennstaedtiineae	ferns	3
Histiopteris_incisa	2	37	34	3	39	Dennstaedtiineae	ferns	3
Pteridium_aquilinum	0	49	48	1	49	Dennstaedtiineae	ferns	3
Dennstaedtia scabra	1	47	42	5	48	Dennstaedtiineae	ferns	3
Dennstaedtia_pilosella	1	36	31	5	37	Dennstaedtiineae	ferns	3
Microlepia_speluncae	4	37	33	4	41	Dennstaedtiineae	ferns	3
Microlepia_platyphylla	2	41	34	7	43	Dennstaedtiineae	ferns	3
Microlepia_hookeriana	0	37	31	6	37	Dennstaedtiineae	ferns	3
Monachosorum_maximowiczii	1	35	31	4	36	Dennstaedtiineae	ferns	3
Monachosorum_henryi	0	34	28	6	34	Dennstaedtiineae	ferns	3
Aleuritopteris_chrysophylla	1	31	27	4	32	Pteridineae	ferns	3
Cheilanthes_chusana	5	24	20	4	29	Pteridineae	ferns	3
Parahemionitis_cordata	4	27	24	3	31	Pteridineae	ferns	3
Haplopteris_amboinensis	5	43	39	4	48	Pteridineae	ferns	3
Antrophyum_callifolium	2	34	33	1	36	Pteridineae	ferns	3
Adiantum_caudatum	2	60	57	3	62	Pteridineae	ferns	3
Pteris_vittata	1	35	32	3	36	Pteridineae	ferns	3
Taenitis_blechnoides	7	27	24	3	34	Pteridineae	ferns	3
Acrostichum_aureum	4	14	13	1	18	Pteridineae	ferns	3
Ceratopteris_thalictroides	5	44	33	11	49	Pteridineae	ferns	3
Ceratopteris_richardii	6	29	23	6	35	Pteridineae	ferns	3
Osmolindsaea_odorata	5	44	41	3	49	Pteridineae	ferns	3
Dicksonia_antarctica	0	29	27	2	29	early leptosporangiates	ferns	3
Cibotium_barometz	0	50	46	4	50	early leptosporangiates	ferns	3
Alsophila_podophylla	1	25	22	3	26	early leptosporangiates	ferns	3
Plagiogyria_japonica	4	23	21	2	27	early leptosporangiates	ferns	3
Azolla_pinnata_subsp._asiatica	1	23	22	1	24	early leptosporangiates	ferns	3
Salvinia_natans	1	21	18	3	22	early leptosporangiates	ferns	3
Marsilea_quadrifolia	3	86	86	0	89	early leptosporangiates	ferns	3
Lygodium_flexuosum	7	31	28	3	38	early leptosporangiates	ferns	3
Lygodium japonicum	4	64	63	1	68	early leptosporangiates	ferns	3
Schizaea_dichotoma	2	18	17	1	20	early leptosporangiates	ferns	3
Cheiropleuria_bicuspis	2	28	27	1	30	early leptosporangiates	ferns	3
Dicranopteris_pedata	0	37	34	3	37	early leptosporangiates	ferns	3
Vandenboschia_striata	10	10	9	1	20	early leptosporangiates	ferns	3
Osmunda_japonica	4	21	16	5	25	early leptosporangiates	ferns	3
Angiopteris_fokiensis	0	27	26	1	27	eusporangiate	ferns	3
Botrychium_japonicum	4	20	17	3	24	eusporangiate	ferns	3
Ophioglossum_vulgatum	6	16	13	3	22	eusporangiate	ferns	3
Psilotum_nudum	6	20	18	2	26	eusporangiate	ferns	3
Equisetum_diffusum	0	9	9	0	9	eusporangiate	ferns	3
1 Duan, W., Song, X., Liu, T., Huang, Z., Ren, J., Hou, X., et al. (2015). Genome-wide analysis of the MADS-box gene family in Brassica rapa (Chinese cabbage). Mol Genet Genomics 290, 239–255.
2 Zhang J, Fu X, Li R, Zhao X, Liu Y, Li M, et al. (2020). The hornwort genome and early land plant evolution. Nat. Plants 6,107-118.
3 In this study.
