# Supplementary material for: Dynamic evolution of MADS-box genes in extant ferns via large-scale phylogenomic analysis
Source: Front Plant Sci. 2024 Jun 21;15:1410554. doi: 10.3389/fpls.2024.1410554 (PMC11224435; doi:10.3389/fpls.2024.1410554)
Supplement: Supplementary file 1 [file DataSheet_1.zip › Table S1 Distribution of MADS-box genes in extant ferns based on our phylogeny.xlsx]

## Sheet: Table S1
Table S1. Distribution of MADS-box genes in extant ferns and their allies based on our phylogeny
ID	Samples	Mα	Sm5_Mβγ	Sm7_Mβ	Fern_specific	Sm1	CRM1	CRM3	CRM6	MIKCc_others	MIKC_P	MIKC_S	MIKC*_others	CRM6-I/CRM6	CRM6-II/CRM7	CRM6-III
RS111	Pleurosoriopsis_makinoi	0	0	0	1	7	0	0	11	0	2	0	1	7	4
RS108	Oreogrammitis_dorsipila	0	3	1	2	4	11	0	10	0	2	0	0	8	2
RS122	Goniophlebium_niponicum	1	0	1	0	1	7	1	23	0	1	0	0	17	6
RS47	Platycerium_bifurcatum	0	0	0	1	1	13	1	12	0	0	0	1	7	5
RS115	Gymnogrammitis_dareiformis	0	4	1	1	3	11	0	10	0	0	0	1	6	4
RS46	Drynaria_bonii	0	0	0	0	3	13	0	25	1	0	0	0	13	12
RS39	Loxogramme_chinensis	0	0	1	0	3	18	0	20	0	1	0	0	12	8
RS8	Humata_repens	0	2	1	7	0	24	1	14	0	1	0	1	11	3
RS101	Oleandra_musifolia	0	0	1	0	1	31	4	16	0	0	0	0	8	8
RS123	Arthropteris_palisotii	0	0	3	3	0	6	4	6	0	1	0	1	6	0
RS81	Tectaria_subpedata	1	0	0	3	1	6	7	12	0	0	0	0	6	6
RS85	Nephrolepis_cordifolia	0	0	1	0	2	14	2	17	0	1	0	0	10	7
RS27	Lomariopsis_spectabilis	0	0	0	0	1	9	2	13	0	1	0	0	9	4
RS24	Cyclopeltis_crenata	0	1	0	2	3	8	2	12	0	2	0	0	9	3
RS70	Lomagramma_matthewii	1	0	1	1	2	7	4	17	0	2	0	1	9	8
RS16	Bolbitis_appendiculata	0	0	1	0	4	14	1	14	2	2	0	2	6	8
RS7	Elaphoglossum_mcclurei	1	1	1	2	0	22	1	9	0	2	0	0	5	4
RS17	Dryopteris_pseudocaenopteris	1	2	1	1	3	8	2	14	0	2	0	1	5	9
RS56	Arachniodes_nigrospinosa	0	0	1	0	1	3	4	30	0	3	0	0	5	25
RS89	Hypodematium_crenatum	0	0	0	0	1	3	0	25	0	3	0	0	9	16
RS128	Woodwardia_prolifera	0	0	0	0	1	4	2	31	0	3	0	2	18	13
RS97	Stenochlaena_palustris	0	0	0	3	1	4	2	17	0	2	0	1	13	4
RS124	Matteuccia_struthiopteris	0	0	0	0	2	3	1	26	0	2	0	0	7	19
RS14	Diplazium_viridescens	0	0	1	0	1	3	0	11	0	2	0	1	9	2
RS103	Woodsia_polystichoides	1	1	1	0	1	3	2	18	0	1	0	1	5	13
RS1	Pronephrium_simplex	0	1	0	3	1	5	0	22	0	1	0	0	12	10
RS45	Rhachidosorus_mesosorus	0	0	0	0	4	5	0	28	1	1	0	2	14	14
RS52	Acystopteris_japonica	0	0	1	3	1	9	3	20	0	2	0	0	10	10
RS5	Diplaziopsis_brunoniana	0	0	0	6	1	7	0	16	0	1	0	0	3	13
RS25	Asplenium_formosae	0	0	1	0	1	0	0	20	0	0	0	1	17	3
RS42	Hypolepis_punctata	0	0	0	0	3	20	6	12	0	2	0	0	3	9
RS35	Histiopteris_incisa	1	0	0	1	1	10	2	20	1	2	0	1	16	4
RS41	Pteridium_aquilinum	0	0	0	0	1	19	2	25	1	1	0	0	18	7
RS54	Dennstaedtia scabra	1	0	0	0	1	19	1	21	0	2	1	2	16	5
RS50	Dennstaedtia_pilosella	1	0	0	0	1	12	1	17	0	4	0	1	9	8
RS93	Microlepia_speluncae	1	1	2	0	2	13	1	17	0	3	0	1	10	7
RS86	Microlepia_platyphylla	0	1	1	0	1	13	2	18	0	6	0	1	10	8
RS4	Microlepia_hookeriana	0	0	0	0	3	5	2	18	3	5	0	1	14	4
RS53	Monachosorum_maximowiczii	0	0	0	1	1	7	3	19	1	3	0	1	12	7
RS51	Monachosorum_henryi	0	0	0	0	1	7	3	17	0	5	0	1	8	9
RS72	Aleuritopteris_chrysophylla	0	0	0	1	8	1	4	14	0	2	0	2	6	8
RS69	Cheilanthes_chusana	2	1	2	0	6	1	1	12	0	3	0	1	5	7
RS92	Parahemionitis_cordata	1	2	1	0	5	3	5	11	0	3	0	0	4	7
RS19	Haplopteris_amboinensis	1	0	3	1	1	15	5	18	0	4	0	0	5	12	1
RS10	Antrophyum_callifolium	0	0	2	0	4	14	3	12	0	0	1	0	12	0
RS91	Adiantum_caudatum	1	1	0	0	1	2	3	34	17	2	0	1	8	26
RS36	Pteris_vittata	1	0	0	0	3	6	7	15	1	2	0	1	8	7
RS114	Taenitis_blechnoides	0	0	0	7	2	1	5	16	0	1	0	2	10	6
RS90	Acrostichum_aureum	1	1	0	2	1	3	3	6	0	1	0	0	4	2
RS98	Ceratopteris_thalictroides	2	0	2	1	0	13	3	17	0	7	3	1	7	10
Ceric	Ceratopteris_richardii	3	1	2	0	1	9	2	10	0	4	3	0	5	5
RS71	Osmolindsaea_odorata	3	0	0	2	6	1	9	25	0	3	0	0	18	7
RS43	Dicksonia_antarctica	0	0	0	0	4	7	0	16	0	0	0	2	9	7
RS37	Cibotium_barometz	0	0	0	0	6	4	0	34	2	0	0	4	27	7
RS34	Alsophila_podophylla	0	0	1	0	4	6	0	12	0	2	0	1	10	2
RS31	Plagiogyria_japonica	0	1	0	2	2	1	0	18	0	1	0	1	14	4
RS112	Azolla_pinnata_subsp._asiatica	1	0	0	0	8	0	6	8	0	1	0	0	7	1
RS127	Salvinia_natans	1	0	0	0	8	0	0	10	0	3	0	0	9	1
RS77	Marsilea_quadrifolia	1	0	1	1	11	13	31	27	4	0	0	0	13	11	3
RS88	Lygodium_flexuosum	0	0	0	7	1	1	2	24	0	2	0	1	8	10	6
Lj	Lygodium japonicum	2	1	0	0	0	1	16	47	0	1	0	0	13	18	16
RS116	Schizaea_dichotoma	1	1	0	0	3	6	0	8	0	1	0	0	4	4
RS28	Cheiropleuria_bicuspis	0	2	0	0	1	7	0	19	0	1	0	0	7	2	10
RS18	Dicranopteris_pedata	0	0	0	0	5	12	5	12	0	0	0	3	2	1	9
RS11	Vandenboschia_striata	0	9	1	0	1	4	1	3	0	1	0	0	2	1
RS38	Osmunda_japonica	1	2	1	0	2	3	1	10	0	2	1	2	1	9
RS48	Angiopteris_fokiensis	0	0	0	0	6	2	2	16	0	0	1	0	16	0
RS137	Botrychium_japonicum	2	1	1	0	7	0	2	6	2	1	2	0	4	2
RS84	Ophioglossum_vulgatum	2	3	1	0	9	0	0	4	0	1	2	0	2	2
RS21	Psilotum_nudum	1	4	1	0	0	0	4	14	0	0	2	0	13	1
RS107	Equisetum_diffusum	0	0	0	0	3	0	0	0	6	0	0	0	0	0
RS106	Isoetes_sp.	0	0	0	0	7	0	0	0	0	0	0	0	0	0
RS49	Lycopodium_japonicum	0	0	1	0	12	0	0	0	0	0	1	2	0	0
RS26	Huperzia_javanica	1	2	0	0	12	0	0	0	0	0	0	2	0	0
Sm	Selaginella_moellendorffi	2	10	1	0	3	0	0	0	0	1	1	1	0	0
